# Supplementary material for: Automated Digital Discovery and Synthesis of CuO-Based Nanoparticle Heterostructures for Catalysis
Source: ACS Appl Mater Interfaces. 2025 Oct 11;17(42):58147–56. doi: 10.1021/acsami.5c13709 (PMC12557214; doi:10.1021/acsami.5c13709)
Supplement: Supplementary file 2 [file am5c13709_si_002.zip]

Archive with 12 entries (11 files):
- XDL files - paper/
- __MACOSX/._XDL files - paper
- XDL files - paper/run_bl_synthesis2.xdl
- __MACOSX/XDL files - paper/._run_bl_synthesis2.xdl
- XDL files - paper/uv_vis (2).xdl
- __MACOSX/XDL files - paper/._uv_vis (2).xdl
- XDL files - paper/synthesis3.xdl
- __MACOSX/XDL files - paper/._synthesis3.xdl
- XDL files - paper/synthesis2.xdl
- __MACOSX/XDL files - paper/._synthesis2.xdl
- XDL files - paper/synthesis1.xdl
- __MACOSX/XDL files - paper/._synthesis1.xdl
