# Supplementary material for: Automated Digital Discovery and Synthesis of CuO-Based Nanoparticle Heterostructures for Catalysis
Source: ACS Appl Mater Interfaces. 2025 Oct 11;17(42):58147–56. doi: 10.1021/acsami.5c13709 (PMC12557214; doi:10.1021/acsami.5c13709)
Supplement: Supplementary file 2 [file am5c13709_si_002.zip › XDL files - paper/run_bl_synthesis2.xdl]

<XDL>

  <Synthesis>
    <Hardware>
      <Component id="wheel_left_reactor_0" type="reactor"/>
      <Component id="wheel_left_reactor_1" type="reactor"/>
      <Component id="wheel_left_reactor_2" type="reactor"/>
      <Component id="wheel_left_reactor_3" type="reactor"/>
      <Component id="wheel_left_reactor_4" type="reactor"/>
      <Component id="wheel_left_reactor_5" type="reactor"/>
      <Component id="wheel_left_reactor_6" type="reactor"/>
      <Component id="wheel_left_reactor_7" type="reactor"/>
      <Component id="wheel_left_reactor_8" type="reactor"/>
      <Component id="wheel_left_reactor_9" type="reactor"/>
      <Component id="wheel_left_reactor_10" type="reactor"/>
      <Component id="wheel_left_reactor_11" type="reactor"/>
      <Component id="wheel_left_reactor_12" type="reactor"/>
      <Component id="wheel_left_reactor_13" type="reactor"/>
      <Component id="wheel_left_reactor_14" type="reactor"/>
      <Component id="wheel_left_reactor_15" type="reactor"/>
      <Component id="wheel_left_reactor_16" type="reactor"/>
      <Component id="wheel_left_reactor_17" type="reactor"/>
      <Component id="wheel_left_reactor_18" type="reactor"/>
      <Component id="wheel_left_reactor_19" type="reactor"/>
      <Component id="wheel_left_reactor_20" type="reactor"/>
      <Component id="wheel_left_reactor_21" type="reactor"/>
      <Component id="wheel_left_reactor_22" type="reactor"/>
      <Component id="wheel_left_reactor_23" type="reactor"/>
      <Component id="wheel_right_reactor_0" type="reactor"/>
      <Component id="wheel_right_reactor_1" type="reactor"/>
      <Component id="wheel_right_reactor_2" type="reactor"/>
      <Component id="wheel_right_reactor_3" type="reactor"/>
      <Component id="wheel_right_reactor_4" type="reactor"/>
      <Component id="wheel_right_reactor_5" type="reactor"/>
      <Component id="wheel_right_reactor_6" type="reactor"/>
      <Component id="wheel_right_reactor_7" type="reactor"/>
      <Component id="wheel_right_reactor_8" type="reactor"/>
      <Component id="wheel_right_reactor_9" type="reactor"/>
      <Component id="wheel_right_reactor_10" type="reactor"/>
      <Component id="wheel_right_reactor_11" type="reactor"/>
      <Component id="wheel_right_reactor_12" type="reactor"/>
      <Component id="wheel_right_reactor_13" type="reactor"/>
      <Component id="wheel_right_reactor_14" type="reactor"/>
      <Component id="wheel_right_reactor_15" type="reactor"/>
      <Component id="wheel_right_reactor_16" type="reactor"/>
      <Component id="wheel_right_reactor_17" type="reactor"/>
      <Component id="wheel_right_reactor_18" type="reactor"/>
      <Component id="wheel_right_reactor_19" type="reactor"/>
      <Component id="wheel_right_reactor_20" type="reactor"/>
      <Component id="wheel_right_reactor_21" type="reactor"/>
      <Component id="wheel_right_reactor_22" type="reactor"/>
      <Component id="wheel_right_reactor_23" type="reactor"/>

      <Component id="clean_left" type="reactor"/>
      <Component id="clean_right" type="reactor"/>
      <Component id="clean_storage" type="reactor"/>
      <Component id="clean_NaBH4" type="reactor"/>
      <Component id="clean_uv1" type="reactor"/>
      <Component id="clean_uv2" type="reactor"/>
      <Component id="uv_vis_cell" type="reactor"/>
      <Component id="waste" type="reactor"/>
      <Component id="special_waste" type="reactor"/>
      <Component id="NaBH4_waste" type="reactor"/>
      <Component id="IPA_storage" type = "reactor"/>
    </Hardware>
    
    <Reagents>
      <Reagent name="water"/>
      <Reagent name="water_catalysis"/>
      <Reagent name="SDS"/>
      <Reagent name="NaOH"/>
      <Reagent name="Au"/>
    </Reagents>

    <Variables>
      <!--define the table variable-->
      <TableVariable id="table1" csv_file="./blueprints/my_reaction.csv"/>
      <TableVariable id="table2" csv_file="./blueprints/Daniel_heater.csv"/>
      <TableVariable id="table3" csv_file="./blueprints/Daniel_transferback.csv"/>

    </Variables>

  
    <Procedure>
   
      <Add
        vessel = "wheel_right_reactor_23"
        reagent = "SDS"
        volume = "2 mL"
        through = "DispensingUnit"
      />
      <Add
        vessel = "wheel_right_reactor_23"
        reagent = "NaOH"
        volume = "2 mL"
        through = "DispensingUnit"
      />
       <Add
        vessel = "wheel_right_reactor_23"
        reagent = "Au"
        volume = "2 mL"
        through = "DispensingUnit"
      />
      <mix
        table = "table1"
      />
      <StopStir
        vessel = "wheel_right_reactor_7"
      />
      <trasnfer_to
        table = "table2"
      />
      <Wait
        time = "64800 s"
      />
      <trasnfer_back
        table = "table3"
      />

    </Procedure>

  </Synthesis>
  
  </XDL>
  
