# Supplementary material for: Automated Digital Discovery and Synthesis of CuO-Based Nanoparticle Heterostructures for Catalysis
Source: ACS Appl Mater Interfaces. 2025 Oct 11;17(42):58147–56. doi: 10.1021/acsami.5c13709 (PMC12557214; doi:10.1021/acsami.5c13709)
Supplement: Supplementary file 2 [file am5c13709_si_002.zip › XDL files - paper/uv_vis (2).xdl]

<Blueprint id="generation3_uv_vis">
    <Hardware>
        <Component id="uv_vis_cell" type="reactor"/>
        <Component id="clean_right" type="reactor"/>
        <Component id="clean_left" type="reactor"/>
        <Component id="waste" type="reactor"/>
    </Hardware>

    <Variables>
        <TableVariable id="generation3_table" csv_file="./Daniel_generation3UV.csv"/>
    </Variables>
    
    <Reagents>
        <Reagent name="water"/>
    </Reagents>

    <Procedure>

        <!--Control the overall experiments to be 1 hour 20 mins-->
        <Wait
        time = "4800 s"
        queue = "A"
        />
        <!--Turn on UV-Vis now and get everything ready-->
        <TakeUVVis
        uv_source = "False"
        vis_source = "True"
        mode = "reference"
        queue = "B"
        />

        <Add
        vessel = "clean_right"
        reagent = "water"
        volume = "8 mL"
        through = "LiquidHandler"
        queue = "B"
        />
        <Transfer
        from_vessel = "clean_right"
        to_vessel = "waste"
        volume = "5 mL"
        through = "SingleLiquidHandler"
        queue = "B"
        />
        <Transfer
        from_vessel = "clean_right"
        to_vessel = "waste"
        volume = "5 mL"
        through = "SingleLiquidHandler"
        queue = "B"
        />

        <!--Conduct the experiments and record UV-Vis-->
        <Repeat generation3_table.id="generation3_table" queue = "B">
            <!--Start to stir the left wheel where the nanoparticles are originally synthesized-->
            <StartStir
                vessel = "generation3_table.reactor"
                queue = "C1"
            />

            <Add
            vessel = "clean_right"
            reagent = "water"
            volume = "0 mL"
            through = "LiquidHandler"
            queue = "C1"
            />
            <!--Preflush the UV-Vis/seed line with water first -->
            <Repeat repeats = "3" queue = "C1">
                <!--Clean the uv_vis line-->
                <Transfer
                from_vessel = "uv_vis_cell"
                to_vessel = "waste"
                volume = "3 mL"
                through = "SingleLiquidHandler"
                queue = "C1"
                />
                <Transfer
                from_vessel = "clean_left"
                to_vessel = "waste"
                volume = "9 mL"
                through = "SingleLiquidHandler"
                queue = "C2"
                />
                <Transfer
                from_vessel = "clean_right"
                to_vessel = "waste"
                volume = "4 mL"
                through = "SingleLiquidHandler"
                to_depth = "1"
                queue = "C4"
                />
                <Add
                vessel = "clean_right"
                reagent = "water"
                volume = "12 mL"
                through = "LiquidHandler"
                queue = "C3"
                />
                <Transfer
                from_vessel = "clean_right"
                to_vessel = "uv_vis_cell"
                volume = "2.7 mL"
                through = "LiquidHandlerPair"
                to_depth = "1"
                />
                <Transfer
                from_vessel = "clean_right"
                to_vessel = "clean_left"
                volume = "7 mL"
                through = "LiquidHandlerPair"
                to_depth = "1"
                />
            </Repeat>

            <!--raise the unit used to transfer liquid to the UV-Vis line-->
            <Transfer
            from_vessel = "uv_vis_cell"
            to_vessel = "waste"
            from_depth = "0.0"
            volume = "0.0 mL"
            through = "SingleLiquidHandler"
            />   
            <!--Take a UV-Vis reference after the cleaning process-->
            <TakeUVVis
            uv_source = "False"
            vis_source = "True"
            mode = "reference"
            />
            <!--get rid of residual water-->
            <Transfer
            from_vessel = "uv_vis_cell"
            to_vessel = "waste"
            volume = "3 mL"
            through = "SingleLiquidHandler"
            queue = "C1"
            /> 
            <Transfer
            from_vessel = "clean_right"
            to_vessel = "waste"
            volume = "4 mL"
            through = "SingleLiquidHandler"
            queue = "C2"
            /> 
            <Transfer
            from_vessel = "clean_left"
            to_vessel = "waste"
            volume = "9 mL"
            through = "SingleLiquidHandler"
            queue = "C3"
            /> 
            <!--by now, we have cleaned the UV_Vis line and taken a reference UV-Vis-->
            <!--
                actually take a uv_vis of the real sample, 
                which decreases the volume to 11 mL
            -->
            <Transfer
            from_vessel = "generation3_table.reactor"
            to_vessel = "uv_vis_cell"
            volume = "1.5 mL"
            from_depth = "0.70"
            to_depth = "0.0"
            through = "LiquidHandlerPair"
            />
            <Transfer
            from_vessel = "uv_vis_cell"
            to_vessel = "waste"
            volume = "2 mL"
            through = "SingleLiquidHandler"
            /> 
            <Transfer
            from_vessel = "generation3_table.reactor"
            to_vessel = "uv_vis_cell"
            volume = "2.5 mL"
            from_depth = "0.70"
            to_depth = "0.0"
            through = "LiquidHandlerPair"
            />
            <TakeUVVis
            uv_source = "False"
            vis_source = "True"
            mode = "single sample"
            />
            <!--
                Take out excess amount of the nanoparticle solution,
                which means we have 5 mL of sample leftover
                -->
            <!-- tune the depth of the MSD so that not the whole line is inside the solution-->
            <Transfer
            from_vessel = "generation3_table.reactor"
            to_vessel = "clean_left"
            volume = "5 mL"
            through = "LiquidHandlerPair"
            to_depth = "0.9"
            />
            <StopStir
            vessel = "generation3_table.reactor"
            />

        </Repeat>

        <!--turn off the UV-Vis light bulb-->
        <TakeUVVis
        uv_source = "False"
        vis_source = "False"
        mode = "reference"
        queue = "B"
        />
        <Add
        vessel = "clean_right"
        reagent = "water"
        volume = "1 mL"
        through = "LiquidHandler"
        queue = "B"
        />
        <Repeat repeats = "3" queue = "B">
            <!--Clean the uv_vis line-->
            <Transfer
            from_vessel = "uv_vis_cell"
            to_vessel = "waste"
            volume = "3 mL"
            through = "SingleLiquidHandler"
            queue = "C1"
            />
            <Transfer
            from_vessel = "clean_left"
            to_vessel = "waste"
            volume = "9 mL"
            through = "SingleLiquidHandler"
            queue = "C2"
            />
            <Transfer
            from_vessel = "clean_right"
            to_vessel = "waste"
            volume = "4 mL"
            through = "SingleLiquidHandler"
            to_depth = "1"
            queue = "C4"
            />
            <Add
            vessel = "clean_right"
            reagent = "water"
            volume = "12 mL"
            through = "LiquidHandler"
            queue = "C3"
            />
            <Transfer
            from_vessel = "clean_right"
            to_vessel = "uv_vis_cell"
            volume = "2.7 mL"
            through = "LiquidHandlerPair"
            to_depth = "1"
            />
            <Transfer
            from_vessel = "clean_right"
            to_vessel = "clean_left"
            volume = "7 mL"
            through = "LiquidHandlerPair"
            to_depth = "1"
            />
        </Repeat>
        
        <!--get rid of residual water-->
        <Transfer
        from_vessel = "uv_vis_cell"
        to_vessel = "waste"
        volume = "3 mL"
        through = "SingleLiquidHandler"
        queue = "B"
        /> 
        <Transfer
        from_vessel = "clean_right"
        to_vessel = "waste"
        volume = "3 mL"
        through = "SingleLiquidHandler"
        queue = "B"
        />     

    </Procedure>
</Blueprint>
