# Supplementary material for: Automated Digital Discovery and Synthesis of CuO-Based Nanoparticle Heterostructures for Catalysis
Source: ACS Appl Mater Interfaces. 2025 Oct 11;17(42):58147–56. doi: 10.1021/acsami.5c13709 (PMC12557214; doi:10.1021/acsami.5c13709)
Supplement: Supplementary file 2 [file am5c13709_si_002.zip › XDL files - paper/synthesis2.xdl]

<Blueprint id="trasnfer_to">

    <Variables>
        <TableVariable id="table" csv_file="./Daniel_heater.csv"/>
    </Variables>

    <Procedure>
        <Repeat table.id="table">
            <TransferVessel
                vessel = "table.reactor"
                to_location = "table.transfer"
            />
            <SealVessel
                vessel = "table.reactor"
            />
            <HeatChillToTemp
                vessel = "table.reactor"
                temp = "70"
            />
          </Repeat>

    </Procedure>
</Blueprint>
