# Supplementary material for: Automated Digital Discovery and Synthesis of CuO-Based Nanoparticle Heterostructures for Catalysis
Source: ACS Appl Mater Interfaces. 2025 Oct 11;17(42):58147–56. doi: 10.1021/acsami.5c13709 (PMC12557214; doi:10.1021/acsami.5c13709)
Supplement: Supplementary file 2 [file am5c13709_si_002.zip › XDL files - paper/synthesis1.xdl]

<Blueprint id="mix">
    <Variables>
        <TableVariable id="table" csv_file="./my_reaction.csv"/>
    </Variables>

    <Reagents>
        <Reagent name="water"/>
        <Reagent name="water_catalysis"/>
        <Reagent name="SDS"/>
        <Reagent name="NaOH"/>
        <Reagent name="Au"/>
    </Reagents>

    <Procedure>
        <Repeat table.id="table">
            <StartStir
                vessel = "table.reactor"
                stir_speed = "35"
            />
           
            <Add
                vessel = "table.reactor"
                reagent = "SDS"
                volume = "table.SDS_vol"
                through = "DispensingUnit"
            />
            <Add
                vessel = "table.reactor"
                reagent = "NaOH"
                volume = "table.NaOH_vol"
                through = "DispensingUnit"
            />
            <Add
                vessel = "table.reactor"
                reagent = "Au"
                volume = "table.Au_vol"
                through = "DispensingUnit"
            />
            <Add
                vessel = "table.reactor"
                reagent = "water"
                volume = "table.water_vol"
                through = "DispensingUnit"
            />
        </Repeat>

    </Procedure>
</Blueprint>
